# Supplementary material for: Unveiling Apple Diversity: The Quality of Juice Produced from Old vs. Commercial Apple Cultivars
Source: Plants (Basel). 2023 Oct 31;12(21):3733. doi: 10.3390/plants12213733 (PMC10650719; doi:10.3390/plants12213733)
Supplement: Supplementary file 1 [file plants-12-03733-s001.zip]

Archive with 1 entries (1 files):
- plants-2657218-supplementary.pdf
